# Supplementary material for: Research hotspot and trend analysis in the diagnosis of inflammatory bowel disease: A machine learning bibliometric analysis from 2012 to 2021
Source: Front Immunol. 2022 Sep 14;13:972079. doi: 10.3389/fimmu.2022.972079 (PMC9516000; doi:10.3389/fimmu.2022.972079)
Supplement: Supplementary file 1 [file Table_1.xlsx]

## Sheet: Sheet1
Supplement Table 1. Detailed information on 134 citation classics
Titles	Authors	Journals	Public date	Years	Volume	Issue	Start page	End page	DOI	Total number of citations	Average number of citations per year
The Impact of the Gut Microbiota on Human Health: An Integrative View	Clemente, Jose C.; Ursell, Luke K.; Parfrey, Laura Wegener; Knight, Rob	CELL	MAR 16 2012	2012	148	6	1258	1270	10.1016/j.cell.2012.01.035	1902	172.91
Worldwide incidence and prevalence of inflammatory bowel disease in the 21st century: a systematic review of population-based studies	Ng, Siew C.; Shi, Hai Yun; Hamidi, Nima; Underwood, Fox E.; Tang, Whitney; Benchimol, Eric I.; Panaccione, Remo; Ghosh, Subrata; Wu, Justin C. Y.; Chan, Francis K. L.; Sung, Joseph J. Y.; Kaplan, Gilaad G.	LANCET	DEC 23 2017	2017	390	10114	2769	2778	10.1016/S0140-6736(17)32448-0	1798	299.67
The Treatment-Naive Microbiome in New-Onset Crohn's Disease	Gevers, Dirk; Kugathasan, Subra; Denson, Lee A.; Vazquez-Baeza, Yoshiki; Van Treuren, Will; Ren, Boyu; Schwager, Emma; Knights, Dan; Song, Se Jin; Yassour, Moran; Morgan, Xochitl C.; Kostic, Aleksandar D.; Luo, Chengwei; Gonzalez, Antonio; McDonald, Daniel; Haberman, Yael; Walters, Thomas; Baker, Susan; Rosh, Joel; Stephens, Michael; Heyman, Melvin; Markowitz, James; Baldassano, Robert; Griffiths…	CELL HOST & MICROBE	MAR 12 2014	2014	15	3	382	392	10.1016/j.chom.2014.02.005	1628	180.89
European Society for Pediatric Gastroenterology, Hepatology, and Nutrition Guidelines for the Diagnosis of Coeliac Disease	Husby, S.; Koletzko, S.; Korponay-Szabo, I. R.; Mearin, M. L.; Phillips, A.; Shamir, R.; Troncone, R.; Giersiepen, K.; Branski, D.; Catassi, C.; Lelgeman, M.; Maki, M.; Ribes-Koninckx, C.; Ventura, A.; Zimmer, K. P.	JOURNAL OF PEDIATRIC GASTROENTEROLOGY AND NUTRITION	JAN 2012	2012	54	1	136	160	10.1097/MPG.0b013e31821a23d0	1624	147.64
Clinical Practice Guidelines for Clostridium difficile Infection in Adults and Children: 2017 Update by the Infectious Diseases Society of America (IDSA) and Society for Healthcare Epidemiology of America (SHEA)	McDonald, L. Clifford; Gerding, Dale N.; Johnson, Stuart; Bakken, Johan S.; Carroll, Karen C.; Coffin, Susan E.; Dubberke, Erik R.; Garey, Kevin W.; Gould, Carolyn V.; Kelly, Ciaran; Loo, Vivian; Sammons, Julia Shaklee; Sandora, Thomas J.; Wilcox, Mark H.	CLINICAL INFECTIOUS DISEASES	APR 1 2018	2018	66	7	E1	E48	10.1093/cid/cix1085	1314	262.8
Crohn's disease	Baumgart, Daniel C.; Sandborn, William J.	LANCET	NOV 3 2012	2012	380	9853	1590	1605	10.1016/S0140-6736(12)60026-9	1189	108.09
Guidelines for Diagnosis, Treatment, and Prevention of Clostridium difficile Infections	Surawicz, Christina M.; Brandt, Lawrence J.; Binion, David G.; Ananthakrishnan, Ashwin N.; Curry, Scott R.; Gilligan, Peter H.; McFarland, Lynne V.; Mellow, Mark; Zuckerbraun, Brian S.	AMERICAN JOURNAL OF GASTROENTEROLOGY	APR 2013	2013	108	4	478	498	10.1038/ajg.2013.4	1040	104
Alterations of the human gut microbiome in liver cirrhosis	Qin, Nan; Yang, Fengling; Li, Ang; Prifti, Edi; Chen, Yanfei; Shao, Li; Guo, Jing; Le Chatelier, Emmanuelle; Yao, Jian; Wu, Lingjiao; Zhou, Jiawei; Ni, Shujun; Liu, Lin; Pons, Nicolas; Batto, Jean Michel; Kennedy, Sean P.; Leonard, Pierre; Yuan, Chunhui; Ding, Wenchao; Chen, Yuanting; Hu, Xinjun; Zheng, Beiwen; Qian, Guirong; Xu, Wei; Ehrlich, S. Dusko; Zheng, Shusen; Li, Lanjuan	NATURE	SEP 4 2014	2014	513	7516	59	+	10.1038/nature13568	1025	113.89
3rd European Evidence-based Consensus on the Diagnosis and Management of Crohn's Disease 2016: Part 1: Diagnosis and Medical Management	Gomollon, Fernando; Dignass, Axel; Annese, Vito; Tilg, Herbert; Van Assche, Gert; Lindsay, James O.; Peyrin-Biroulet, Laurent; Cullen, Garret J.; Daperno, Marco; Kucharzik, Torsten; Rieder, Florian; Almer, Sven o; Armuzzi, Alessandro; Harbord, Marcus; Langhorst, Jost; Sans, Miquel; Chowers, Yehuda; Fiorino, Gionata; Juillerat, Pascal; Mantzaris, Gerassimos J.; Rizzello, Fernando; Vavricka, Stepha…	JOURNAL OF CROHNS & COLITIS	JAN 1 2017	2017	11	1	3	25	10.1093/ecco-jcc/jjw168	1010	168.33
Crohn's disease	Torres, Joana; Mehandru, Saurabh; Colombel, Jean-Frederic; Peyrin-Biroulet, Laurent	LANCET	APR 29 2017	2017	389	10080	1741	1755	10.1016/S0140-6736(16)31711-1	745	124.17
Third European Evidence-based Consensus on Diagnosis and Management of Ulcerative Colitis. Part 1: Definitions, Diagnosis, Extra-intestinal Manifestations, Pregnancy, Cancer Surveillance, Surgery, and Ileo-anal Pouch Disorders	Magro, Fernando; Gionchetti, Paolo; Eliakim, Rami; Ardizzone, Sandro; Armuzzi, Alessandro; Barreiro-de Acosta, Manuel; Burisch, Johan; Gecse, Krisztina B.; Hart, Ailsa L.; Hindryckx, Pieter; Langner, Cord; Limdi, Jimmy K.; Pellino, Gianluca; Zagorowicz, Edyta; Raine, Tim; Harbord, Marcus; Rieder, Florian	JOURNAL OF CROHNS & COLITIS	JUN 2017	2017	11	6	649	670	10.1093/ecco-jcc/jjx008	726	121
Second European evidence-based consensus on the diagnosis and management of ulcerative colitis Part 2: Current management	Dignass, Axel; Lindsay, James O.; Sturm, Andreas; Windsor, Alastair; Colombel, Jean-Frederic; Allez, Mathieu; D'Haens, Gert; D'Hoore, Andre; Mantzaris, Gerassimos; Novacek, Gottfried; Oeresland, Tom; Reinisch, Walter; Sans, Miquel; Stange, Eduard; Vermeire, Severine; Travis, Simon; Van Assche, Gert	JOURNAL OF CROHNS & COLITIS	DEC 2012	2012	6	10	991	1030	10.1016/j.crohns.2012.09.002	689	62.64
ESPGHAN Revised Porto Criteria for the Diagnosis of Inflammatory Bowel Disease in Children and Adolescents	Levine, Arie; Koletzko, Sibylle; Turner, Dan; Escher, Johanna C.; Cucchiara, Salvatore; de Ridder, Lissy; Kolho, Kaija-Leena; Veres, Gabor; Russell, Richard K.; Paerregaard, Anders; Buderus, Stephan; Greer, Mary-Louise C.; Dias, Jorge A.; Veereman-Wauters, Gigi; Lionetti, Paolo; Sladek, Malgorzata; Martin de Carpi, Javier; Staiano, Annamaria; Ruemmele, Frank M.; Wilson, David C.	JOURNAL OF PEDIATRIC GASTROENTEROLOGY AND NUTRITION	JUN 2014	2014	58	6	795	806	10.1097/MPG.0000000000000239	628	69.78
Diagnosis and management of adult coeliac disease: guidelines from the British Society of Gastroenterology	Ludvigsson, Jonas F.; Bai, Julio C.; Biagi, Federico; Card, Timothy R.; Ciacci, Carolina; Ciclitira, Paul J.; Green, Peter H. R.; Hadjivassiliou, Marios; Holdoway, Anne; van Heel, David A.; Kaukinen, Katri; Leffler, Daniel A.; Leonard, Jonathan N.; Lundin, Knut E. A.; McGough, Norma; Davidson, Mike; Murray, Joseph A.; Swift, Gillian L.; Walker, Marjorie M.; Zingone, Fabiana; Sanders, David S.	GUT	AUG 2014	2014	63	8	1210	1228	10.1136/gutjnl-2013-306578	607	67.44
Second European evidence-based consensus on the prevention, diagnosis and management of opportunistic infections in inflammatory bowel disease	Rahier, J. F.; Magro, F.; Abreu, C.; Armuzzi, A.; Ben-Horin, S.; Chowers, Y.; Cottone, M.; de Ridder, L.; Doherty, G.; Ehehalt, R.; Esteve, M.; Katsanos, K.; Lees, C. W.; MacMahon, E.; Moreels, T.; Reinisch, W.; Tilg, H.; Tremblay, L.; Veereman-Wauters, G.; Viget, N.; Yazdanpanah, Y.; Eliakim, R.; Colombel, J. F.	JOURNAL OF CROHNS & COLITIS	JUN 1 2014	2014	8	6	443	468	10.1016/j.crohns.2013.12.013	600	66.67
Burden and Cost of Gastrointestinal, Liver, and Pancreatic Diseases in the United States: Update 2018	Peery, Anne F.; Crockett, Seth D.; Murphy, Caitlin C.; Lund, Jennifer L.; Dellon, Evan S.; Williams, J. Lucas; Jensen, Elizabeth T.; Shaheen, Nicholas J.; Barritt, Alfred S.; Lieber, Sarah R.; Kochar, Bharati; Barnes, Edward L.; Fan, Y. Claire; Pate, Virginia; Galanko, Joseph; Baron, Todd H.; Sandler, Robert S.	GASTROENTEROLOGY	JAN 2019	2019	156	1	254	+	10.1053/j.gastro.2018.08.063	598	149.5
Second European evidence-based consensus on the diagnosis and management of ulcerative colitis Part 1: Definitions and diagnosis	Dignass, Axel; Eliakim, Rami; Magro, Fernando; Maaser, Christian; Chowers, Yehuda; Geboes, Karel; Mantzaris, Gerassimos; Reinisch, Walter; Colombel, Jean-Frederic; Vermeire, Severine; Travis, Simon; Lindsay, James O.; Van Assche, Gert	JOURNAL OF CROHNS & COLITIS	DEC 2012	2012	6	10	965	990	10.1016/j.crohns.2012.09.003	582	52.91
Third European Evidence-based Consensus on Diagnosis and Management of Ulcerative Colitis. Part 2: Current Management	Harbord, Marcus; Eliakim, Rami; Bettenworth, Dominik; Karmiris, Konstantinos; Katsanos, Konstantinos; Kopylov, Uri; Kucharzik, Torsten; Molnar, Tamas; Raine, Tim; Sebastian, Shaji; de Sousa, Helena Tavares; Dignass, Axel; Carbonnel, Franck	JOURNAL OF CROHNS & COLITIS	JUL 2017	2017	11	7	769	784	10.1093/ecco-jcc/jjx009	577	96.17
The Dynamics of the Human Infant Gut Microbiome in Development and in Progression toward Type 1 Diabetes	Kostic, Aleksandar D.; Gevers, Dirk; Siljander, Heli; Vatanen, Tommi; Hyotylainen, Tuulia; Hamalainen, Anu-Maaria; Peet, Aleksandr; Tillmann, Vallo; Poho, Paivi; Mattila, Ismo; Lahdesmaki, Harri; Franzosa, Eric A.; Vaarala, Outi; de Goffau, Marcus; Harmsen, Hermie; Ilonen, Jorma; Virtanen, Suvi M.; Clish, Clary B.; Oresic, Matej; Huttenhower, Curtis; Knip, Mikael; Xavier, Ramnik J.	CELL HOST & MICROBE	FEB 11 2015	2015	17	2	260	273	10.1016/j.chom.2015.01.001	572	71.5
Iron deficiency anaemia	Lopez, Anthony; Cacoub, Patrice; Macdougall, Iain C.; Peyrin-Biroulet, Laurent	LANCET	FEB 27 2016	2016	387	10021	907	916	10.1016/S0140-6736(15)60865-0	546	78
Burden of Gastrointestinal, Liver, and Pancreatic Diseases in the United States	Peery, Anne F.; Crockett, Seth D.; Barritt, Alfred S.; Dellon, Evan S.; Eluri, Swathi; Gangarosa, Lisa M.; Jensen, Elizabeth T.; Lund, Jennifer L.; Pasricha, Sarina; Runge, Thomas; Schmidt, Monica; Shaheen, Nicholas J.; Sandler, Robert S.	GASTROENTEROLOGY	DEC 2015	2015	149	7	1731	+	10.1053/j.gastro.2015.08.045	514	64.25
Risk of Colorectal Cancer in Patients With Ulcerative Colitis: A Meta-analysis of Population-Based Cohort Studies	Jess, Tine; Rungoe, Christine; Peyrin-Biroulet, Laurent	CLINICAL GASTROENTEROLOGY AND HEPATOLOGY	JUN 2012	2012	10	6	639	645	10.1016/j.cgh.2012.01.010	502	45.64
The burden of endometriosis: costs and quality of life of women with endometriosis and treated in referral centres	Simoens, Steven; Dunselman, Gerard; Dirksen, Carmen; Hummelshoj, Lone; Bokor, Attila; Brandes, Iris; Brodszky, Valentin; Canis, Michel; Colombo, Giorgio Lorenzo; DeLeire, Thomas; Falcone, Tommaso; Graham, Barbara; Halis, Guelden; Horne, Andrew; Kanj, Omar; Kjer, Jens Jorgen; Kristensen, Jens; Lebovic, Dan; Mueller, Michael; Vigano, Paola; Wullschleger, Marcel; D'Hooghe, Thomas	HUMAN REPRODUCTION	MAY 2012	2012	27	5	1292	1299	10.1093/humrep/des073	488	44.36
The Prevalence of Celiac Disease in the United States	Rubio-Tapia, Alberto; Ludvigsson, Jonas F.; Brantner, Tricia L.; Murray, Joseph A.; Everhart, James E.	AMERICAN JOURNAL OF GASTROENTEROLOGY	OCT 2012	2012	107	10	1538	1544	10.1038/ajg.2012.219	468	42.55
Incidence and Phenotype of Inflammatory Bowel Disease Based on Results From the Asia-Pacific Crohn's and Colitis Epidemiology Study	Ng, Siew C.; Tang, Whitney; Ching, Jessica Y.; Wong, May; Chow, Chung Mo; Hui, A. J.; Wong, T. C.; Leung, Vincent K.; Tsang, Steve W.; Yu, Hon Ho; Li, Mo Fong; Ng, Ka Kei; Kamm, Michael A.; Studd, Corrie; Bell, Sally; Leong, Rupert; de Silva, H. Janaka; Kasturiratne, Anuradhani; Mufeena, M. N. F.; Ling, Khoon Lin; Ooi, Choon Jin; Tan, Poh Seng; Ong, David; Goh, Khean L.; Hilmi, Ida; Pisespongsa, …	GASTROENTEROLOGY	JUL 2013	2013	145	1	158	+	10.1053/j.gastro.2013.04.007	459	45.9
Risk of Surgery for Inflammatory Bowel Diseases Has Decreased Over Time: A Systematic Review and Meta-analysis of Population-Based Studies	Frolkis, Alexandra D.; Dykeman, Jonathan; Negron, Maria E.; deBruyn, Jennifer; Jette, Nathalie; Fiest, Kirsten M.; Frolkis, Talia; Barkema, Herman W.; Rioux, Kevin P.; Panaccione, Remo; Ghosh, Subrata; Wiebe, Samuel; Kaplan, Gilaad G.	GASTROENTEROLOGY	NOV 2013	2013	145	5	996	1006	10.1053/j.gastro.2013.07.041	451	45.1
ACG Clinical Guideline: Management of Crohn's Disease in Adults	Lichtenstein, Gary R.; Loft, Edward V., Jr.; Isaacs, Kim L.; Regueiro, Miguel D.; Gerson, Lauren B.; Sands, Bruce E.	AMERICAN JOURNAL OF GASTROENTEROLOGY	APR 2018	2018	113	4	481	517	10.1038/ajg.2018.27	439	87.8
Ileal Pouch Anal Anastomosis Analysis of Outcome and Quality of Life in 3707 Patients	Fazio, Victor Warren; Kiran, Ravi P.; Remzi, Feza H.; Coffey, John Calvin; Heneghan, Helen Mary; Kirat, Hasan Tarik; Manilich, Elena; Shen, Bo; Martin, Sean T.	ANNALS OF SURGERY	APR 2013	2013	257	4	679	685	10.1097/SLA.0b013e31827d99a2	437	43.7
ECCO-ESGAR Guideline for Diagnostic Assessment in IBD Part 1: Initial diagnosis, monitoring of known IBD, detection of complications	Maaser, Christian; Sturm, Andreas; Vavricka, Stephan R.; Kucharzik, Torsten; Fiorino, Gionata; Annese, Vito; Calabrese, Emma; Baumgart, Daniel C.; Bettenworth, Dominik; Nunes, Paula Borralho; Burisch, Johan; Castiglione, Fabiana; Eliakim, Rami; Ellul, Pierre; Gonzalez-Lama, Yago; Gordon, Hannah; Halligan, Steve; Katsanos, Konstantinos; Kopylov, Uri; Kotze, Paulo G.; Krustins, Eduards; Laghi, Andr…	JOURNAL OF CROHNS & COLITIS	FEB 2019	2019	13	2	144	+	10.1093/ecco-jcc/jjy113	433	108.25
Small-bowel capsule endoscopy and device-assisted enteroscopy for diagnosis and treatment of small-bowel disorders: European Society of Gastrointestinal Endoscopy (ESGE) Clinical Guideline	Pennazio, Marco; Spada, Cristiano; Eliakim, Rami; Keuchel, Martin; May, Andrea; Mulder, Chris J.; Rondonotti, Emanuele; Adler, Samuel N.; Albert, Joerg; Baltes, Peter; Barbaro, Federico; Cellier, Christophe; Charton, Jean Pierre; Delvaux, Michel; Despott, Edward J.; Domagk, Dirk; Klein, Amir; McAlindon, Mark; Rosa, Bruno; Rowse, Georgina; Sanders, David S.; Saurin, Jean Christophe; Sidhu, Reena; …	ENDOSCOPY	APR 2015	2015	47	4	352	376	10.1055/s-0034-1391855	417	52.13
Childhood Functional Gastrointestinal Disorders: Child/Adolescent	Hyams, Jeffrey S.; Di Lorenzo, Carlo; Saps, Miguel; Shulman, Robert J.; Staiano, Annamaria; van Tilburg, Miranda	GASTROENTEROLOGY	MAY 2016	2016	150	6	1456	+	10.1053/j.gastro.2016.02.015	394	56.29
Inherited determinants of Crohn's disease and ulcerative colitis phenotypes: a genetic association study	Cleynen, Isabelle; Boucher, Gabrielle; Jostins, Luke; Schumm, L. Philip; Zeissig, Sebastian; Ahmad, Tariq; Andersen, Vibeke; Andrews, Jane M.; Annese, Vito; Brand, Stephan; Brant, Steven R.; Cho, Judy H.; Daly, Mark J.; Dubinsky, Marla; Duerr, Richard H.; Ferguson, Lynnette R.; Franke, Andre; Gearry, Richard B.; Goyette, Philippe; Hakonarson, Hakon; Halfvarson, Jonas; Hov, Johannes R.; Huang, Hai…	LANCET	JAN 9 2016	2016	387	10014	156	167	10.1016/S0140-6736(15)00465-1	393	56.14
Imaging techniques for assessment of inflammatory bowel disease: Joint ECCO and ESGAR evidence-based consensus guidelines	Panes, J.; Bouhnik, Y.; Reinisch, W.; Stoker, J.; Taylor, S. A.; Baumgart, D. C.; Danese, S.; Halligan, S.; Marincek, B.; Matos, C.; Peyrin-Biroulet, L.; Rimola, J.; Rogler, G.; van Assche, G.; Ardizzone, S.; Ba-Ssalamah, A.; Bali, M. A.; Bellini, D.; Biancone, L.; Castiglione, F.; Ehehalt, R.; Grassi, R.; Kucharzik, T.; Maccioni, F.; Maconi, G.; Magro, F.; Martin-Comin, J.; Morana, G.; Pendse, D…	JOURNAL OF CROHNS & COLITIS	AUG 1 2013	2013	7	7	556	585	10.1016/j.crohns.2013.02.020	387	38.7
The global, regional, and national burden of inflammatory bowel disease in 195 countries and territories, 1990-2017: a systematic analysis for the Global Burden of Disease Study 2017	Alatab, Sudabeh; Sepanlou, Sadaf G.; Ikuta, Kevin; Vahedi, Homayoon; Bisignano, Catherine; Safiri, Saeid; Sadeghi, Anahita; Nixon, Molly R.; Abdoli, Amir; Abolhassani, Hassan; Alipour, Vahid; Almadi, Majid A. H.; Almasi-Hashiani, Amir; Anushiravani, Amir; Arabloo, Jalal; Atique, Suleman; Awasthi, Ashish; Badawi, Alaa; Baig, Atif A. A.; Bhala, Neeraj; Bijani, Ali; Biondi, Antonio; Borzi, Antonio M…	LANCET GASTROENTEROLOGY & HEPATOLOGY	JAN 2020	2020	5	1	17	30	10.1016/S2468-1253(19)30333-4	372	124
3rd European Evidence-based Consensus on the Diagnosis and Management of Crohn's Disease 2016: Part 2: Surgical Management and Special Situations	Gionchetti, Paolo; Dignass, Axel; Danese, Silvio; Magro Dias, Fernando Jose; Rogler, Gerhard; Lakatos, Peter Laszlo; Adamina, Michel; Ardizzone, Sandro; Buskens, Christianne J.; Sebastian, Shaji; Laureti, Silvio; Sampietro, Gianluca M.; Vucelic, Boris; van der Woude, C. Janneke; Barreiro-de Acosta, Manuel; Maaser, Christian; Portela, Francisco; Vavricka, Stephan R.; Gomollon, Fernando	JOURNAL OF CROHNS & COLITIS	FEB 2017	2017	11	2	135	149	10.1093/ecco-jcc/jjw169	361	60.17
Endometriosis	Zondervan, Krina T.; Becker, Christian M.; Koga, Kaori; Missmer, Stacey A.; Taylor, Robert N.; Vigano, Paola	NATURE REVIEWS DISEASE PRIMERS	JUL 19 2018	2018	4				10.1038/s41572-018-0008-5	356	71.2
Therapeutic Potential of Fecal Microbiota Transplantation	Smits, Loek P.; Bouter, Kristien E. C.; de Vos, Willem M.; Borody, Thomas J.; Nieuwdorp, Max	GASTROENTEROLOGY	NOV 2013	2013	145	5	946	953	10.1053/j.gastro.2013.08.058	349	34.9
The Diagnostic Approach to Monogenic Very Early Onset Inflammatory Bowel Disease	Uhlig, Holm H.; Schwerd, Tobias; Koletzko, Sibylle; Shah, Neil; Kammermeier, Jochen; Elkadri, Abdul; Ouahed, Jodie; Wilson, David C.; Travis, Simon P.; Turner, Dan; Klein, Christoph; Snapper, Scott B.; Muise, Aleixo M.	GASTROENTEROLOGY	NOV 2014	2014	147	5	990	+	10.1053/j.gastro.2014.07.023	346	38.44
Decreasing Risk of Colorectal Cancer in Patients With Inflammatory Bowel Disease Over 30 Years	Jess, Tine; Simonsen, Jacob; Jorgensen, Kristian Tore; Pedersen, Bo Vestergaard; Nielsen, Nete Munk; Frisch, Morten	GASTROENTEROLOGY	AUG 2012	2012	143	2	375	+	10.1053/j.gastro.2012.04.016	325	29.55
European consensus on the histopathology of inflammatory bowel disease	Magro, F.; Langner, C.; Driessen, A.; Ensari, A.; Geboes, K.; Mantzaris, G. J.; Villanacci, V.; Becheanu, G.; Borralho Nunes, P.; Cathomas, G.; Fries, W.; Jouret-Mourin, A.; Mescoli, C.; de Petris, G.; Rubio, C. A.; Shepherd, N. A.; Vieth, M.; Eliakim, R.	JOURNAL OF CROHNS & COLITIS	NOV 1 2013	2013	7	10	827	851	10.1016/j.crohns.2013.06.001	322	32.2
Celiac disease: Prevalence, diagnosis, pathogenesis and treatment	Gujral, Naiyana; Freeman, Hugh J.; Thomson, Alan B. R.	WORLD JOURNAL OF GASTROENTEROLOGY	NOV 14 2012	2012	18	42	6036	6059	10.3748/wjg.v18.i42.6036	321	29.18
Population-Based Epidemiology, Malignancy Risk, and Outcome of Primary Sclerosing Cholangitis	Boonstra, Kirsten; Weersma, Rinse K.; van Erpecum, Karel J.; Rauws, Erik A.; Spanier, B. W. Marcel; Poen, Alexander C.; van Nieuwkerk, Karin M.; Drenth, Joost P.; Witteman, Ben J.; Tuynman, Hans A.; Naber, Anton H.; Kingma, Paul J.; van Buuren, Henk R.; van Hoek, Bart; Vleggaar, Frank P.; van Geloven, Nan; Beuers, Ulrich; Ponsioen, Cyriel Y.	HEPATOLOGY	DEC 2013	2013	58	6	2045	2055	10.1002/hep.26565	319	31.9
Second European evidence-based consensus on the diagnosis and management of ulcerative colitis Part 3: Special situations	Van Assche, Gert; Dignass, Axel; Bokemeyer, Bernd; Danese, Silvio; Gionchetti, Paolo; Moser, Gabriele; Beaugerie, Laurent; Gomollon, Fernando; Haeuser, Winfried; Herrlinger, Klaus; Oldenburg, Bas; Panes, Julian; Portela, Francisco; Rogler, Gerhard; Stein, Juergen; Tilg, Herbert; Travis, Simon; Lindsay, James O.	JOURNAL OF CROHNS & COLITIS	FEB 2013	2013	7	1	1	33	10.1016/j.crohns.2012.09.005	319	31.9
Regional variation limits applications of healthy gut microbiome reference ranges and disease models	He, Yan; Wu, Wei; Zheng, Hui-Min; Li, Pan; McDonald, Daniel; Sheng, Hua-Fang; Chen, Mu-Xuan; Chen, Zi-Hui; Ji, Gui-Yuan; Zheng, Zhong-Dai-Xi; Mujagond, Prabhakar; Chen, Xiao-Jiao; Rong, Zu-Hua; Chen, Peng; Lyu, Li-Yi; Wang, Xian; Wu, Chong-Bin; Yu, Nan; Xu, Yan-Jun; Yin, Jia; Raes, Jeroen; Knight, Rob; Ma, Wen-Jun; Zhou, Hong-Wei	NATURE MEDICINE	OCT 2018	2018	24	10	1532	+	10.1038/s41591-018-0164-x	312	62.4
Self-Targeting Fluorescent Carbon Dots for Diagnosis of Brain Cancer Cells	Zheng, Min; Ruan, Shaobo; Liu, Shi; Sun, Tingting; Qu, Dan; Zhao, Haifeng; Xie, Zhigang; Gao, Huile; Jing, Xiabin; Sun, Zaicheng	ACS NANO	NOV 2015	2015	9	11	11455	11461	10.1021/acsnano.5b05575	304	38
A review of fronto-striatal and fronto-cortical brain abnormalities in children and adults with Attention Deficit Hyperactivity Disorder (ADHD) and new evidence for dysfunction in adults with ADHD during motivation and attention	Cubillo, Ana; Halari, Rozmin; Smith, Anna; Taylor, Eric; Rubia, Katya	CORTEX	FEB 2012	2012	48	2	194	215	10.1016/j.cortex.2011.04.007	296	26.91
Prediction of complicated disease course for children newly diagnosed with Crohn's disease: a multicentre inception cohort study	Kugathasan, Subra; Denson, Lee A.; Walters, Thomas D.; Kim, Mi-Ok; Marigorta, Urko M.; Schirmer, Melanie; Mondal, Kajari; Liu, Chunyan; Griffiths, Anne; Noe, Joshua D.; Crandall, Wallace V.; Snapper, Scott; Rabizadeh, Shervin; Rosh, Joel R.; Shapiro, Jason M.; Guthery, Stephen; Mack, David R.; Kellermayer, Richard; Kappelman, Michael D.; Steiner, Steven; Moulton, Dedrick E.; Keljo, David; Cohen, …	LANCET	APR 29 2017	2017	389	10080	1710	1718	10.1016/S0140-6736(17)30317-3	290	48.33
Safety and activity of microRNA-loaded minicells in patients with recurrent malignant pleural mesothelioma: a first-in-man, phase 1, open-label, dose-escalation study	van Zandwijk, Nico; Pavlakis, Nick; Kao, Steven C.; Linton, Anthony; Boyer, Michael J.; Clarke, Stephen; Huynh, Yennie; Chrzanowska, Agata; Fulham, Michael J.; Bailey, Dale L.; Cooper, Wendy A.; Kritharides, Leonard; Ridley, Lloyd; Pattison, Scott T.; MacDiarmid, Jennifer; Brahmbhatt, Himanshu; Reid, Glen	LANCET ONCOLOGY	OCT 2017	2017	18	10	1386	1396	10.1016/S1470-2045(17)30621-6	288	48
Human autoimmune diseases: a comprehensive update	Wang, Lifeng; Wang, Fu-Sheng; Gershwin, M. Eric	JOURNAL OF INTERNAL MEDICINE	OCT 2015	2015	278	4	369	395	10.1111/joim.12395	286	35.75
Loss of Interleukin-10 Signaling and Infantile Inflammatory Bowel Disease: Implications for Diagnosis and Therapy	Kotlarz, Daniel; Beier, Rita; Murugan, Dhaarini; Diestelhorst, Jana; Jensen, Ole; Boztug, Kaan; Pfeifer, Dietmar; Kreipe, Hans; Pfister, Eva-Doreen; Baumann, Ulrich; Puchalka, Jacek; Bohne, Jens; Egritas, Odul; Dalgic, Buket; Kolho, Kaija-Leena; Sauerbrey, Axel; Buderus, Stephan; Guengoer, Tayfun; Enninger, Axel; Ling Koda, Yu Kar; Guariso, Graziella; Weiss, Batia; Corbacioglu, Selim; Socha, Piot…	GASTROENTEROLOGY	AUG 2012	2012	143	2	347	355	10.1053/j.gastro.2012.04.045	281	25.55
Lanthanide-Doped NaxScF3+x Nanocrystals: Crystal Structure Evolution and Multicolor Tuning	Teng, Xue; Zhu, Yihan; Wei, Wei; Wang, Shuchao; Huang, Jingfeng; Naccache, Rafik; Hu, Wenbo; Tok, Alfred Iing Yoong; Han, Yu; Zhang, Qichun; Fan, Quli; Huang, Wei; Capobianco, John A.; Huang, Ling	JOURNAL OF THE AMERICAN CHEMICAL SOCIETY	MAY 23 2012	2012	134	20	8340	8343	10.1021/ja3016236	274	24.91
Higher Predicted Vitamin D Status Is Associated With Reduced Risk of Crohn's Disease	Ananthakrishnan, Ashwin N.; Khalili, Hamed; Higuchi, Leslie M.; Bao, Ying; Korzenik, Joshua R.; Giovannucci, Edward L.; Richter, James M.; Fuchs, Charles S.; Chan, Andrew T.	GASTROENTEROLOGY	MAR 2012	2012	142	3	482	489	10.1053/j.gastro.2011.11.040	269	24.45
Extraintestinal Manifestations of Inflammatory Bowel Disease	Vavricka, Stephan R.; Schoepfer, Alain; Scharl, Michael; Lakatos, Peter L.; Navarini, Alexander; Rogler, Gerhard	INFLAMMATORY BOWEL DISEASES	AUG 2015	2015	21	8	1982	1992	10.1097/MIB.0000000000000392	267	33.38
European Consensus on the Diagnosis and Management of Iron Deficiency and Anaemia in Inflammatory Bowel Diseases	Dignass, Axel U.; Gasche, Christoph; Bettenworth, Dominik; Birgegard, Gunnar; Danese, Silvio; Gisbert, Javier P.; Gomollon, Fernando; Iqbal, Tariq; Katsanos, Konstantinos; Koutroubakis, Ioannis; Magro, Fernando; Savoye, Guillaume; Stein, Juergen; Vavricka, Stephan	JOURNAL OF CROHNS & COLITIS	MAR 1 2015	2015	9	3	211	222	10.1093/ecco-jcc/jju009	264	33
Controversies Revisited: A Systematic Review of the Comorbidity of Depression and Anxiety with Inflammatory Bowel Diseases	Mikocka-Walus, Antonina; Knowles, Simon R.; Keefer, Laurie; Graff, Lesley	INFLAMMATORY BOWEL DISEASES	MAR 2016	2016	22	3	752	762	10.1097/MIB.0000000000000620	252	36
Crohn's disease complicated by strictures: a systematic review	Rieder, Florian; Zimmermann, Ellen M.; Remzi, Feza H.; Sandborn, William J.	GUT	JUL 2013	2013	62	7	1072	1084	10.1136/gutjnl-2012-304353	248	24.8
Diagnosis of Clostridium difficile Infection: an Ongoing Conundrum for Clinicians and for Clinical Laboratories	Burnham, Carey-Ann D.; Carroll, Karen C.	CLINICAL MICROBIOLOGY REVIEWS	JUL 2013	2013	26	3	604	630	10.1128/CMR.00016-13	246	24.6
The Increasing Incidence of Young-Onset Colorectal Cancer: A Call to Action	Ahnen, Dennis J.; Wade, Sally W.; Jones, Whitney F.; Sifri, Randa; Silveiras, Jose Mendoza; Greenamyer, Jasmine; Guiffre, Stephanie; Axilbund, Jennifer; Spiegel, Andrew; You, Y. Nancy	MAYO CLINIC PROCEEDINGS	FEB 2014	2014	89	2	216	224	10.1016/j.mayocp.2013.09.006	245	27.22
East-West gradient in the incidence of inflammatory bowel disease in Europe: the ECCO-EpiCom inception cohort	Burisch, J.; Pedersen, N.; Cukovic-Cavka, S.; Brinar, M.; Kaimakliotis, I.; Duricova, D.; Shonova, O.; Vind, I.; Avnstrom, S.; Thorsgaard, N.; Andersen, V.; Krabbe, S.; Dahlerup, J. F.; Salupere, R.; Nielsen, K. R.; Olsen, J.; Manninen, P.; Collin, P.; Tsianos, E. V.; Katsanos, K. H.; Ladefoged, K.; Lakatos, L.; Bjornsson, E.; Ragnarsson, G.; Bailey, Y.; Odes, S.; Schwartz, D.; Martinato, M.; Lup…	GUT	APR 2014	2014	63	4	588	597	10.1136/gutjnl-2013-304636	242	26.89
Induction therapy with the selective interleukin-23 inhibitor risankizumab in patients with moderate-to-severe Crohn's disease: a randomised, double-blind, placebo-controlled phase 2 study	Feagan, Brian G.; Sandborn, William J.; D'Haens, Geert; Panes, Julian; Kaser, Arthur; Ferrante, Marc; Louis, Edouard; Franchimont, Denis; Dewit, Olivier; Seidler, Ursula; Kim, Kyung-Jo; Neurath, Markus F.; Schreiber, Stefan; Scholl, Paul; Pamulapati, Chandrasena; Lalovic, Bojan; Visvanathan, Sudha; Padula, Steven J.; Herichova, Ivona; Soaita, Adina; Hall, David B.; Bocher, Wulf O.	LANCET	APR 29 2017	2017	389	10080	1699	1709	10.1016/S0140-6736(17)30570-6	241	40.17
Declining Risk of Colorectal Cancer in Inflammatory Bowel Disease: An Updated Meta-analysis of Population-based Cohort Studies	Lutgens, Maurice W. M. D.; van Oijen, Martijn G. H.; van der Heijden, Geert J. M. G.; Vleggaar, Frank P.; Siersema, Peter D.; Oldenburg, Bas	INFLAMMATORY BOWEL DISEASES	MAR-APR 2013	2013	19	4	789	799	10.1097/MIB.0b013e31828029c0	236	23.6
Risk of Serious and Opportunistic Infections Associated With Treatment of Inflammatory Bowel Diseases	Kirchgesner, Julien; Lemaitre, Magali; Carrat, Fabrice; Zureik, Mahmoud; Carbonnel, Franck; Dray-Spira, Rosemary	GASTROENTEROLOGY	AUG 2018	2018	155	2	337	+	10.1053/j.gastro.2018.04.012	232	46.4
European Society Paediatric Gastroenterology, Hepatology and Nutrition Guidelines for Diagnosing Coeliac Disease 2020	Husby, Steffen; Koletzko, Sibylle; Korponay-Szabo, Ilma; Kurppa, Kalle; Mearin, Maria Luisa; Ribes-Koninckx, Carmen; Shamir, Raanan; Troncone, Riccardo; Auricchio, Renata; Castillejo, Gemma; Christensen, Robin; Dolinsek, Jernej; Gillett, Peter; Hrobjartsson, Asbjorn; Koltai, Tunde; Maki, Markku; Nielsen, Sabrina Mai; Popp, Alina; Stordal, Ketil; Werkstetter, Katharina; Wessels, Margreet	JOURNAL OF PEDIATRIC GASTROENTEROLOGY AND NUTRITION	JAN 2020	2020	70	1	141	157	10.1097/MPG.0000000000002497	229	76.33
Pathogenesis of Primary Sclerosing Cholangitis and Advances in Diagnosis and Management	Eaton, John E.; Talwalkar, Jayant A.; Lazaridis, Konstantinos N.; Gores, Gregory J.; Lindor, Keith D.	GASTROENTEROLOGY	SEP 2013	2013	145	3	521	536	10.1053/j.gastro.2013.06.052	229	22.9
The Toronto Consensus Statements for the Management of Inflammatory Bowel Disease in Pregnancy	Nguyen, Geoffrey C.; Seow, Cynthia H.; Maxwell, Cynthia; Huang, Vivian; Leung, Yvette; Jones, Jennifer; Leontiadis, Grigorios I.; Tse, Frances; Mahadevan, Uma; van der Woude, C. Janneke	GASTROENTEROLOGY	MAR 2016	2016	150	3	734	+	10.1053/j.gastro.2015.12.003	228	32.57
Predictors of anti-TNF treatment failure in anti-TNF-naive patients with active luminal Crohn's disease: a prospective, multicentre, cohort study	Kennedy, Nicholas A.; Heap, Graham A.; Green, Harry D.; Hamilton, Benjamin; Bewshea, Claire; Walker, Gareth J.; Thomas, Amanda; Nice, Rachel; Perry, Mandy H.; Bouri, Sonia; Chanchlani, Neil; Heerasing, Neel M.; Hendy, Peter; Lin, Simeng; Gaya, Daniel R.; Cummings, J. R. Fraser; Selinger, Christian P.; Lees, Charlie W.; Hart, Ailsa L.; Parkes, Miles; Sebastian, Shaji; Mansfield, John C.; Irving, P…	LANCET GASTROENTEROLOGY & HEPATOLOGY	MAY 2019	2019	4	5	341	353	10.1016/S2468-1253(19)30012-3	217	54.25
Evidence-based clinical practice guidelines for inflammatory bowel disease	Matsuoka, Katsuyoshi; Kobayashi, Taku; Ueno, Fumiaki; Matsui, Toshiyuki; Hirai, Fumihito; Inoue, Nagamu; Kato, Jun; Kobayashi, Kenji; Kobayashi, Kiyonori; Koganei, Kazutaka; Kunisaki, Reiko; Motoya, Satoshi; Nagahori, Masakazu; Nakase, Hiroshi; Omata, Fumio; Saruta, Masayuki; Watanabe, Toshiaki; Tanaka, Toshiaki; Kanai, Takanori; Noguchi, Yoshinori; Takahashi, Ken-ichi; Watanabe, Kenji; Hibi, Tos…	JOURNAL OF GASTROENTEROLOGY	MAR 2018	2018	53	3	305	353	10.1007/s00535-018-1439-1	217	43.4
Changes in medical treatment and surgery rates in inflammatory bowel disease: a nationwide cohort study 1979-2011	Rungoe, Christine; Langholz, Ebbe; Andersson, Mikael; Basit, Saima; Nielsen, Nete M.; Wohlfahrt, Jan; Jess, Tine	GUT	OCT 2014	2014	63	10	1607	1616	10.1136/gutjnl-2013-305607	216	24
Inflammatory Bowel Disease in Children and Adolescents	Rosen, Michael J.; Dhawan, Ashish; Saeed, Shehzad A.	JAMA PEDIATRICS	NOV 2015	2015	169	11	1053	1060	10.1001/jamapediatrics.2015.1982	215	26.88
Colorectal cancer in inflammatory bowel disease: The risk, pathogenesis, prevention and diagnosis	Kim, Eun Ran; Chang, Dong Kyung	WORLD JOURNAL OF GASTROENTEROLOGY	AUG 21 2014	2014	20	29	9872	9881	10.3748/wjg.v20.i29.9872	213	23.67
The Gut Microbiota in the Pathogenesis and Therapeutics of Inflammatory Bowel Disease	Zuo, Tao; Ng, Siew C.	FRONTIERS IN MICROBIOLOGY	SEP 25 2018	2018	9				10.3389/fmicb.2018.02247	212	42.4
Environmental risk factors in inflammatory bowel disease: a population-based case-control study in Asia-Pacific	Ng, Siew C.; Tang, Whitney; Leong, Rupert W.; Chen, Minhu; Ko, Yanna; Studd, Corrie; Niewiadomski, Ola; Bell, Sally; Kamm, Michael A.; de Silva, H. J.; Kasturiratne, Anuradhani; Senanayake, Yasith Udara; Ooi, Choon Jin; Ling, Khoon-Lin; Ong, David; Goh, Khean Lee; Hilmi, Ida; Ouyang, Qin; Wang, Yu-Fang; Hu, PinJin; Zhu, Zhenhua; Zeng, Zhirong; Wu, Kaichun; Wang, Xin; Xia, Bing; Li, Jin; Pisespong…	GUT	JUL 2015	2015	64	7	1063	1071	10.1136/gutjnl-2014-307410	205	25.63
Patient Age, Sex, and Inflammatory Bowel Disease Phenotype Associate With Course of Primary Sclerosing Cholangitis	Weismueller, Tobias J.; Trivedi, Palak J.; Bergquist, Annika; Imam, Mohamad; Lenzen, Henrike; Ponsioen, Cyriel Y.; Holm, Kristian; Gotthardt, Daniel; Faerkkilae, Martti A.; Marschall, Hanns-Ulrich; Thorburn, Douglas; Weersma, Rinse K.; Fevery, Johan; Mueller, Tobias; Chazouilleres, Olivier; Schulze, Kornelius; Lazaridis, Konstantinos N.; Almer, Sven; Pereira, Stephen P.; Levy, Cynthia; Mason, And…	GASTROENTEROLOGY	JUN 2017	2017	152	8	1975	+	10.1053/j.gastro.2017.02.038	197	32.83
Inflammatory bowel disease and cancer: The role of inflammation, immunosuppression, and cancer treatment	Axelrad, Jordan E.; Lichtiger, Simon; Yajnik, Vijay	WORLD JOURNAL OF GASTROENTEROLOGY	MAY 28 2016	2016	22	20	4794	4801	10.3748/wjg.v22.i20.4794	197	28.14
Medication-Related Knowledge and Medication Adherence in Pediatric and Adolescent Patients with Inflammatory Bowel Disease	Lim, Jong Keon; Lee, Yeoun Joo; Park, Jae Hong	JOURNAL OF KOREAN MEDICAL SCIENCE	APR 13 2020	2020	35	14			10.3346/jkms.2020.35.e92	196	65.33
Innate and Adaptive Immune Defects in Chronic Pulmonary Aspergillosis	Bongomin, Felix; Harris, Chris; Foden, Philip; Kosmidis, Chris; Denning, David W.	JOURNAL OF FUNGI	JUN 2017	2017	3	2			10.3390/jof3020026	196	32.67
Incidence and Prevalence of Crohn's Disease and Ulcerative Colitis in Olmsted County, Minnesota From 1970 Through 2010	Shivashankar, Raina; Tremaine, William J.; Harmsen, W. Scott; Loftus, Edward V., Jr.	CLINICAL GASTROENTEROLOGY AND HEPATOLOGY	JUN 2017	2017	15	6	857	863	10.1016/j.cgh.2016.10.039	194	32.33
The epidemiology of inflammatory bowel disease	Burisch, Johan; Munkholm, Pia	SCANDINAVIAN JOURNAL OF GASTROENTEROLOGY	2015	2015	50	8	942	951	10.3109/00365521.2015.1014407	189	23.63
European Society for the Study of Coeliac Disease (ESsCD) guideline for coeliac disease and other gluten-related disorders	Al-Toma, Abdulbaqi; Volta, Umberto; Auricchio, Renata; Castillejo, Gemma; Sanders, David S.; Cellier, Christophe; Mulder, Chris J.; Lundin, Knut E. A.	UNITED EUROPEAN GASTROENTEROLOGY JOURNAL	JUN 2019	2019	7	5	583	613	10.1177/2050640619844125	188	47
Outcomes of COVID-19 in 79 patients with IBD in Italy: an IG-IBD study	Bezzio, Cristina; Saibeni, Simone; Variola, Angela; Allocca, Mariangela; Massari, Alessandro; Gerardi, Viviana; Casini, Valentina; Ricci, Chiara; Zingone, Fabiana; Amato, Arnaldo; Caprioli, Flavio; Lenti, Marco Vincenzo; Vigano, Chiara; Ascolani, Marta; Bossa, Fabrizio; Castiglione, Fabiana; Cortelezzi, Claudio; Grossi, Laurino; Milla, Monica; Morganti, Daniela; Pastorelli, Luca; Ribaldone, David…	GUT	JUL 2020	2020	69	7	1213	1217	10.1136/gutjnl-2020-321411	183	61
Mechanisms, Management, and Treatment of Fibrosis in Patients With Inflammatory Bowel Diseases	Rieder, Florian; Fiocchi, Claudio; Rogler, Gerhard	GASTROENTEROLOGY	FEB 2017	2017	152	2	340	+	10.1053/j.gastro.2016.09.047	179	29.83
Clinical Practice Guidelines for the Use of Video Capsule Endoscopy	Enns, Robert A.; Hookey, Lawrence; Armstrong, David; Bernstein, Charles N.; Heitman, Steven J.; Teshima, Christopher; Leontiadis, Grigorios I.; Tse, Frances; Sadowski, Daniel	GASTROENTEROLOGY	FEB 2017	2017	152	3	497	514	10.1053/j.gastro.2016.12.032	176	29.33
Development and validation of the Nancy histological index for UC	Marchal-Bressenot, Aude; Salleron, Julia; Boulagnon-Rombi, Camille; Bastien, Claire; Cahn, Virginie; Cadiot, Guillaume; Diebold, Marie-Daniele; Danese, Silvio; Reinisch, Walter; Schreiber, Stefan; Travis, Simon; Peyrin-Biroulet, Laurent	GUT	JAN 2017	2017	66	1	43	49	10.1136/gutjnl-2015-310187	175	29.17
Single-Cell Analysis of Crohn's Disease Lesions Identifies a Pathogenic Cellular Module Associated with Resistance to Anti-TNF Therapy	Martin, Jerome C.; Chang, Christie; Boschetti, Gilles; Ungaro, Ryan; Giri, Mamta; Grout, John A.; Gettler, Kyle; Chuang, Ling-shiang; Nayar, Shikha; Greenstein, Alexander J.; Dubinsky, Marla; Walker, Laura; Leader, Andrew; Fine, Jay S.; Whitehurst, Charles E.; Mbow, M. Lamine; Kugathasan, Subra; Denson, Lee A.; Hyams, Jeffrey S.; Friedman, Joshua R.; Desai, Prerak T.; Ko, Huaibin M.; Laface, Ilar…	CELL	SEP 5 2019	2019	178	6	1493	+	10.1016/j.cell.2019.08.008	165	41.25
Ixekizumab, an interleukin-17A antagonist in the treatment of ankylosing spondylitis or radiographic axial spondyloarthritis in patients previously untreated with biological diseasemodifying anti-rheumatic drugs (COAST-V): 16 week results of a phase 3 randomised, double-blind, active-controlled and placebo-controlled trial	van der Heijde, Desiree; Wei, James Cheng-Chung; Dougados, Maxime; Mease, Philip; Deodhar, Atul; Maksymowych, Walter P.; Van den Bosch, Filip; Sieper, Joachim; Tomita, Tetsuya; Landewe, Robert; Zhao, Fangyi; Krishnan, Eswar; Adams, David H.; Pangallo, Beth; Carlier, Hilde	LANCET	DEC 8 2018	2018	392	10163	2441	2451	10.1016/S0140-6736(18)31946-9	164	32.8
Revised 2017 international consensus on testing of ANCAs in granulomatosis with polyangiitis and microscopic polyangiitis	Bossuyt, Xavier; Tervaert, Jan-Willem Cohen; Arimura, Yoshihiro; Blockmans, Daniel; Felipe Flores-Suarez, Luis; Guillevin, Loic; Hellmich, Bernhard; Jennette, J. Charles; Kallenberg, Cees G. M.; Moiseev, Sergey; Novikov, Pavel; Radice, Antonella; Savige, Judith Anne; Sinico, Renato Alberto; Specks, Ulrich; van Paassen, Pieter; Zhao, Ming-hui; Rasmussen, Niels; Damoiseaux, Jan; Csernok, Elena; Jay…	NATURE REVIEWS RHEUMATOLOGY	NOV 2017	2017	13	11	683	692	10.1038/nrrheum.2017.140	163	27.17
Cholangiocarcinoma: Epidemiology and risk factors	Khan, Shahid A.; Tavolari, Simona; Brandi, Giovanni	LIVER INTERNATIONAL	MAY 2019	2019	39		19	31	10.1111/liv.14095	162	40.5
An Update on Inflammatory Bowel Disease	Sairenji, Tomoko; Collins, Kimberly L.; Evans, David V.	PRIMARY CARE	DEC 2017	2017	44	4	673	+	10.1016/j.pop.2017.07.010	162	27
Efficacy and safety of ustekinumab, an IL-12 and IL-23 inhibitor, in patients with active systemic lupus erythematosus: results of a multicentre, double-blind, phase 2, randomised, controlled study	van Vollenhoven, Ronald F.; Hahn, Bevra H.; Tsokos, George C.; Wagner, Carrie L.; Lipsky, Peter; Touma, Zahi; Werth, Victoria P.; Gordon, Robert M.; Zhou, Bei; Hsu, Benjamin; Chewier, Marc; Triebel, Manon; Jordan, Jarrat L.; Rose, Shawn	LANCET	OCT 13 2018	2018	392	10155	1330	1339	10.1016/S0140-6736(18)32167-6	161	32.2
Telemedicine-Based Collaborative Care for Posttraumatic Stress Disorder A Randomized Clinical Trial	Fortney, John C.; Pyne, Jeffrey M.; Kimbrell, Timothy A.; Hudson, Teresa J.; Robinson, Dean E.; Schneider, Ronald; Moore, William M.; Custer, Paul J.; Grubbs, Kathleen M.; Schnurr, Paula P.	JAMA PSYCHIATRY	JAN 2015	2015	72	1	58	67	10.1001/jamapsychiatry.2014.1575	161	20.13
Anaphylaxis-a 2020 practice parameter update, systematic review, and Grading of Recommendations, Assessment, Development and Evaluation (GRADE) analysis	Shaker, Marcus S.; Wallace, Dana V.; Golden, David B. K.; Oppenheimer, John; Bernstein, Jonathan A.; Campbell, Ronna L.; Dinakar, Chitra; Ellis, Anne; Greenhawt, Matthew; Khan, David A.; Lang, David M.; Lang, Eddy S.; Lieberman, Jay A.; Portnoy, Jay; Rank, Matthew A.; Stukus, David R.; Wang, Julie; Riblet, Natalie; Bobrownicki, Aiyana M. P.; Bontrager, Teresa; Dusin, Jarrod; Foley, Jennifer; Fred…	JOURNAL OF ALLERGY AND CLINICAL IMMUNOLOGY	APR 2020	2020	145	4	1082	1123	10.1016/j.jaci.2020.01.017	159	53
Iron deficiency across chronic inflammatory conditions: International expert opinion on definition, diagnosis, and management	Cappellini, Maria Domenica; Comin-Colet, Josep; de Francisco, Angel; Dignass, Axel; Doehner, Wolfram; Lam, Carolyn S. P.; Macdougall, Iain C.; Rogler, Gerhard; Camaschella, Clara; Kadir, Rezan; Kassebaum, Nicholas J.; Spahn, Donat R.; Taher, Ali T.; Musallam, Khaled M.	AMERICAN JOURNAL OF HEMATOLOGY	OCT 2017	2017	92	10	1068	1078	10.1002/ajh.24820	157	26.17
Diagnostic Criteria of Ulcerative Pyoderma Gangrenosum A Delphi Consensus of International Experts	Maverakis, Emanual; Ma, Chelsea; Shinkai, Kanade; Fiorentino, David; Callen, Jeffrey P.; Wollina, Uwe; Marzano, Angelo Valerio; Wallach, Daniel; Kim, Kyoungmi; Schadt, Courtney; Ormerod, Anthony; Fung, Maxwell A.; Steel, Andrea; Patel, Forum; Qin, Rosie; Craig, Fiona; Williams, Hywel C.; Powell, Frank; Merleev, Alexander; Cheng, Michelle Y.	JAMA DERMATOLOGY	APR 2018	2018	154	4	461	466	10.1001/jamadermatol.2017.5980	156	31.2
Association of Obesity With Risk of Early-Onset Colorectal Cancer Among Women	Liu, Po-Hong; Wu, Kana; Ng, Kimmie; Zauber, Ann G.; Nguyen, Long H.; Song, Mingyang; He, Xiaosheng; Fuchs, Charles S.; Ogino, Shuji; Willett, Walter C.; Chan, Andrew T.; Giovannucci, Edward L.; Cao, Yin	JAMA ONCOLOGY	JAN 2019	2019	5	1	37	44	10.1001/jamaoncol.2018.4280	153	38.25
A Comprehensive Review and Update on the Pathogenesis of Inflammatory Bowel Disease	Guan, Qingdong	JOURNAL OF IMMUNOLOGY RESEARCH	DEC 1 2019	2019	2019				10.1155/2019/7247238	151	37.75
Comparison of Microbiological, Histological, and Immunomodulatory Parameters in Response to Treatment with Either Combination Therapy with Prednisone and Metronidazole or Probiotic VSL#3 Strains in Dogs with Idiopathic Inflammatory Bowel Disease	Rossi, Giacomo; Pengo, Graziano; Caldin, Marco; Piccionello, Angela Palumbo; Steiner, Joerg M.; Cohen, Noah D.; Jergens, Albert E.; Suchodolski, Jan S.	PLOS ONE	APR 10 2014	2014	9	4			10.1371/journal.pone.0094699	144	16
Detection of gluten immunogenic peptides in the urine of patients with coeliac disease reveals transgressions in the gluten-free diet and incomplete mucosal healing	de Lourdes Moreno, Maria; Cebolla, Angel; Munoz-Suano, Alba; Carrillo-Carrion, Carolina; Comino, Isabel; Pizarro, Angeles; Leon, Francisco; Rodriguez-Herrera, Alfonso; Sousa, Carolina	GUT	FEB 2017	2017	66	2	250	257	10.1136/gutjnl-2015-310148	142	23.67
Natural History of Adult Ulcerative Colitis in Population-based Cohorts: A Systematic Review	Fumery, Mathurin; Singh, Siddharth; Dulai, Parambir S.; Gower-Rousseau, Corinne; Peyrin-Biroulet, Laurent; Sandborn, William J.	CLINICAL GASTROENTEROLOGY AND HEPATOLOGY	MAR 2018	2018	16	3	343	+	10.1016/j.cgh.2017.06.016	141	28.2
Ulcerative colitis	Kobayashi, Taku; Siegmund, Britta; Le Berre, Catherine; Wei, Shu Chen; Ferrante, Marc; Shen, Bo; Bernstein, Charles N.; Danese, Silvio; Peyrin-Biroulet, Laurent; Hibi, Toshifumi	NATURE REVIEWS DISEASE PRIMERS	SEP 10 2020	2020	6	1			10.1038/s41572-020-0205-x	137	45.67
Anti-Tumor Necrosis Factor Therapy and Incidence of Parkinson Disease Among Patients With Inflammatory Bowel Disease	Peter, Inga; Dubinsky, Marla; Bressman, Susan; Park, Andrew; Lu, Changyue; Chen, Naijun; Wang, Anthony	JAMA NEUROLOGY	AUG 2018	2018	75	8	939	946	10.1001/jamaneurol.2018.0605	137	27.4
Environmental Risk Factors for Inflammatory Bowel Diseases: An Umbrella Review of Meta-analyses	Piovani, Daniele; Danese, Silvio; Peyrin-Biroulet, Laurent; Nikolopoulos, Georgios K.; Lytras, Theodore; Bonovas, Stefanos	GASTROENTEROLOGY	SEP 2019	2019	157	3	647	+	10.1053/j.gastro.2019.04.016	135	33.75
A comprehensive review and update on Crohn's disease	Gajendran, Mahesh; Loganathan, Priyadarshini; Catinella, Anthony P.; Hashash, Jana G.	DM DISEASE-A-MONTH	FEB 2018	2018	64	2	20	57	10.1016/j.disamonth.2017.07.001	128	25.6
Autoimmune hepatitis	Mieli-Vergani, Giorgina; Vergani, Diego; Czaja, Albert J.; Manns, Michael P.; Krawitt, Edward L.; Vierling, John M.; Lohse, Ansgar W.; Montano-Loza, Aldo J.	NATURE REVIEWS DISEASE PRIMERS	APR 12 2018	2018	4				10.1038/nrdp.2018.17	125	25
Diagnosis and Management of Autoimmune Hepatitis in Adults and Children: 2019 Practice Guidance and Guidelines From the American Association for the Study of Liver Diseases	Mack, Cara L.; Adams, David; Assis, David N.; Kerkar, Nanda; Manns, Michael P.; Mayo, Marlyn J.; Vierling, John M.; Alsawas, Mouaz; Murad, Mohammad H.; Czaja, Albert J.	HEPATOLOGY	AUG 2020	2020	72	2	671	722	10.1002/hep.31065	123	41
The Cost of Inflammatory Bowel Disease: An Initiative From the Crohn's & Colitis Foundation	Park, K. T.; Ehrlich, Orna G.; Allen, John I.; Meadows, Perry; Szigethy, Eva M.; Henrichsen, Kim; Kim, Sandra C.; Lawton, Rachel C.; Murphy, Sean M.; Regueiro, Miguel; Rubin, David T.; Engel-Nitz, Nicole M.; Heller, Caren A.	INFLAMMATORY BOWEL DISEASES	JAN 2020	2020	26	1	1	10	10.1093/ibd/izz104	121	40.33
Inflammatory bowel disease increases the risk of Parkinson's disease: a Danish nationwide cohort study 1977-2014	Villumsen, Marie; Aznar, Susana; Pakkenberg, Bente; Jess, Tine; Brudek, Tomasz	GUT	JAN 2019	2019	68	1	18	24	10.1136/gutjnl-2017-315666	121	30.25
Non-Invasive Optical Guided Tumor Metastasis/Vessel Imaging by Using Lanthanide Nanoprobe with Enhanced Down-Shifting Emission beyond 1500 nm	Li, Youbin; Zeng, Songjun; Hao, Jianhua	ACS NANO	JAN 2019	2019	13	1	248	259	10.1021/acsnano.8b05431	111	27.75
Review article: the gut microbiome in inflammatory bowel diseaseavenues for microbial management	McIlroy, J.; Ianiro, G.; Mukhopadhya, I.; Hansen, R.; Hold, G. L.	ALIMENTARY PHARMACOLOGY & THERAPEUTICS	JAN 2018	2018	47	1	26	42	10.1111/apt.14384	105	21
Colorectal cancer in ulcerative colitis: a Scandinavian population-based cohort study	Olen, Ola; Erichsen, Rune; Sachs, Michael C.; Pedersen, Lars; Halfvarson, Jonas; Askling, Johan; Ekbom, Anders; Sorensen, Henrik Toft; Ludvigsson, Jonas F.	LANCET	JAN 11 2020	2020	395	10218	123	131	10.1016/s0140-6736(19)32545-0	103	34.33
Epidemiology and Mechanisms of the Increasing Incidence of Colon and Rectal Cancers in Young Adults	Stoffel, Elena M.; Murphy, Caitlin C.	GASTROENTEROLOGY	JAN 2020	2020	158	2	341	353	10.1053/j.gastro.2019.07.055	102	34
Crohn's disease	Roda, Giulia; Ng, Siew Chien; Kotze, Paulo Gustavo; Argollo, Marjorie; Panaccione, Remo; Spinelli, Antonino; Kaser, Arthur; Peyrin-Biroulet, Laurent; Danese, Silvio	NATURE REVIEWS DISEASE PRIMERS	APR 2 2020	2020	6	1			10.1038/s41572-020-0156-2	98	32.67
Natural disease course of Crohn's disease during the first 5 years after diagnosis in a European population-based inception cohort: an Epi-IBD study	Burisch, Johan; Kiudelis, Gediminas; Kupcinskas, Limas; Kievit, Hendrika Adriana Linda; Andersen, Karina Winther; Andersen, Vibeke; Salupere, Riina; Pedersen, Natalia; Kjeldsen, Jens; D'Inca, Renata; Valpiani, Daniela; Schwartz, Doron; Odes, Selwyn; Olsen, Jongero; Nielsen, Kari Rubek; Vegh, Zsuzsanna; Lakatos, Peter Laszlo; Toca, Alina; Turcan, Svetlana; Katsanos, Konstantinos H.; Christodoulou,…	GUT	MAR 2019	2019	68	3	423	433	10.1136/gutjnl-2017-315568	96	24
Overview and systematic review of studies of microbiome in schizophrenia and bipolar disorder	Nguyen, Tanya T.; Kosciolek, Tomasz; Eyler, Lisa T.; Knight, Rob; Jeste, Dilip V.	JOURNAL OF PSYCHIATRIC RESEARCH	APR 2018	2018	99		50	61	10.1016/j.jpsychires.2018.01.013	93	18.6
Hidradenitis suppurativa	Sabat, Robert; Jemec, Gregor B. E.; Matusiak, Lukasz; Kimball, Alexa B.; Prens, Errol; Wolk, Kerstin	NATURE REVIEWS DISEASE PRIMERS	MAR 12 2020	2020	6	1			10.1038/s41572-020-0149-1	92	30.67
Functional Gastrointestinal Disorders 2 Irritable bowel syndrome	Ford, Alexander C.; Sperber, Ami D.; Corsetti, Maura; Camilleri, Michael	LANCET	NOV 21 2020	2020	396	10263	1675	1688	10.1016/S0140-6736(20)31548-8	80	26.67
Screening for Colorectal Cancer: US Preventive Services Task Force Recommendation Statement	Davidson, Karina W.; Barry, Michael J.; Mangione, Carol M.; Cabana, Michael; Caughey, Aaron B.; Davis, Esa M.; Donahue, Katrina E.; Doubeni, Chyke A.; Krist, Alex H.; Kubik, Martha; Li, Li; Ogedegbe, Gbenga; Owens, Douglas K.; Pbert, Lori; Silverstein, Michael; Stevermer, James; Tseng, Chien-Wen; Wong, John B.	JAMA-JOURNAL OF THE AMERICAN MEDICAL ASSOCIATION	MAY 18 2021	2021	325	19	1965	1977	10.1001/jama.2021.6238	66	33
Infants born to mothers with IBD present with altered gut microbiome that transfers abnormalities of the adaptive immune system to germ-free mice	Torres, Joana; Hu, Jianzhong; Seki, Akihiro; Eisele, Caroline; Nair, Nilendra; Huang, Ruiqi; Tarassishin, Leonid; Jharap, Bindia; Cote-Daigneault, Justin; Mao, Qixing; Mogno, Ilaria; Britton, Graham J.; Uzzan, Mathieu; Chen, Ching-Lynn; Kornbluth, Asher; George, James; Legnani, Peter; Maser, Elana; Loudon, Holly; Stone, Joanne; Dubinsky, Marla; Faith, Jeremiah J.; Clemente, Jose C.; Mehandru, Sau…	GUT	JAN 2020	2020	69	1	42	51	10.1136/gutjnl-2018-317855	55	18.33
Rising incidence of psychiatric disorders before diagnosis of immune-mediated inflammatory disease	Marrie, R. A.; Walld, R.; Bolton, J. M.; Sareen, J.; Walker, J. R.; Patten, S. B.; Singer, A.; Lix, L. M.; Hitchon, C. A.; El-Gabalawy, R.; Katz, A.; Fisk, J. D.; Bernstein, C. N.; Marrie, Ruth Ann; Bolton, James M.; Sareen, Jitender; Walker, John R.; Patten, Scott B.; Singer, Alexander; Lix, Lisa M.; Hitchon, Carol A.; El-Gabalawy, Renee; Katz, Alan; Fisk, John D.; Bernstein, Charles N.; Graff, …	EPIDEMIOLOGY AND PSYCHIATRIC SCIENCES	JUN 2019	2019	28	3	333	342	10.1017/S2045796017000579	54	13.5
Imaging Findings in Multisystem Inflammatory Syndrome in Children (MIS-C) Associated With Coronavirus Disease (COVID-19)	Blumfield, Einat; Levin, Terry L.; Kurian, Jessica; Lee, Edward Y.; Liszewski, Mark C.	AMERICAN JOURNAL OF ROENTGENOLOGY	FEB 2021	2021	216	2	507	517	10.2214/AJR.20.24032	53	26.5
Inflammatory bowel disease is associated with higher dementia risk: a nationwide longitudinal study	Zhang, Bing; Wang, Hohui E.; Bai, Ya-Mei; Tsai, Shih-Jen; Su, Tung-Ping; Chen, Tzeng-Ji; Wang, Yen-Po; Chen, Mu-Hong	GUT	JAN 2021	2021	70	1	85	91	10.1136/gutjnl-2020-320789	53	26.5
Review article: prevention, diagnosis and management of COVID-19 in the IBD patient	Al-Ani, Aysha H.; Prentice, Ralley E.; Rentsch, Clarissa A.; Johnson, Doug; Ardalan, Zaid; Heerasing, Neel; Garg, Mayur; Campbell, Sian; Sasadeusz, Joe; Macrae, Finlay A.; Ng, Siew C.; Rubin, David T.; Christensen, Britt	ALIMENTARY PHARMACOLOGY & THERAPEUTICS	JUL 2020	2020	52	1	54	72	10.1111/apt.15779	52	17.33
Ranking microbiome variance in inflammatory bowel disease: a large longitudinal intercontinental study	Clooney, Adam G.; Eckenberger, Julia; Laserna-Mendieta, Emilio; Sexton, Kathryn A.; Bernstein, Matthew T.; Vagianos, Kathy; Sargent, Michael; Ryan, Feargal J.; Moran, Carthage; Sheehan, Donal; Sleator, Roy D.; Targownik, Laura E.; Bernstein, Charles N.; Shanahan, Fergus; Claesson, Marcus J.	GUT	MAR 2021	2021	70	3	499	510	10.1136/gutjnl-2020-321106	39	19.5
A screen printed electrode modified with Fe3O4@polypyrrole-Pt core-shell nanoparticles for electrochemical detection of 6-mercaptopurine and 6-thioguanine	Tajik, Somayeh; Beitollahi, Hadi; Jang, Ho Won; Shokouhimehr, Mohammadreza	TALANTA	SEP 1 2021	2021	232				10.1016/j.talanta.2021.122379	35	17.5
Patterns of seroconversion for SARS-CoV-2 IgG in patients with malignant disease and association with anticancer therapy	Thakkar, Astha; Pradhan, Kith; Jindal, Shawn; Cui, Zhu; Rockwell, Bradley; Shah, Akash Pradip; Packer, Stuart; Sica, R. Alejandro; Sparano, Joseph; Goldstein, D. Yitzhak; Verma, Amit; Goel, Sanjay; Halmos, Balazs	NATURE CANCER	APR 2021	2021	2	4	392	399	10.1038/s43018-021-00191-y	35	17.5
Fecal Microbiota Transplantation Is Highly Effective in Real-World Practice: Initial Results From the FMT National Registry	Kelly, Colleen R.; Yen, Eugene F.; Grinspan, Ari M.; Kahn, Stacy A.; Atreja, Ashish; Lewis, James D.; Moore, Thomas A.; Rubin, David T.; Kim, Alison M.; Serra, Sonya; Nersesova, Yanina; Fredell, Lydia; Hunsicker, Dea; McDonald, Daniel; Knight, Rob; Allegretti, Jessica R.; Pekow, Joel; Absah, Imad; Hsu, Ronald; Vincent, Jennifer; Khanna, Sahil; Tangen, Lyn; Crawford, Carl, V; Mattar, Mark C.; Chen…	GASTROENTEROLOGY	JAN 2021	2021	160	1	183	+	10.1053/j.gastro.2020.09.038	33	16.5
Evidence-based clinical practice guidelines for inflammatory bowel disease 2020	Nakase, Hiroshi; Uchino, Motoi; Shinzaki, Shinichiro; Matsuura, Minoru; Matsuoka, Katsuyoshi; Kobayashi, Taku; Saruta, Masayuki; Hirai, Fumihito; Hata, Keisuke; Hiraoka, Sakiko; Esaki, Motohiro; Sugimoto, Ken; Fuji, Toshimitsu; Watanabe, Kenji; Nakamura, Shiro; Inoue, Nagamu; Itoh, Toshiyuki; Naganuma, Makoto; Hisamatsu, Tadakazu; Watanabe, Mamoru; Miwa, Hiroto; Enomoto, Nobuyuki; Shimosegawa, To…	JOURNAL OF GASTROENTEROLOGY	JUN 2021	2021	56	6	489	526	10.1007/s00535-021-01784-1	30	15
Advances and perspectives in carbon dot-based fluorescent probes: Mechanism, and application	Li, Xiangcao; Zhao, Shaojing; Li, Baoling; Yang, Ke; Lan, Minhuan; Zeng, Lintao	COORDINATION CHEMISTRY REVIEWS	MAR 15 2021	2021	431				10.1016/j.ccr.2020.213686	29	14.5
Serum Extracellular Vesicle-Derived circHIPK3 and circSMARCA5 Are Two Novel Diagnostic Biomarkers for Glioblastoma Multiforme	Stella, Michele; Falzone, Luca; Caponnetto, Angela; Gattuso, Giuseppe; Barbagallo, Cristina; Battaglia, Rosalia; Mirabella, Federica; Broggi, Giuseppe; Altieri, Roberto; Certo, Francesco; Caltabiano, Rosario; Barbagallo, Giuseppe Maria Vincenzo; Musumeci, Paolo; Ragusa, Marco; Di Pietro, Cinzia; Libra, Massimo; Purrello, Michele; Barbagallo, Davide	PHARMACEUTICALS	JUL 2021	2021	14	7			10.3390/ph14070618	25	12.5
Antiviral and immunomodulatory activity of curcumin: A case for prophylactic therapy for COVID-19	Thimmulappa, Rajesh K.; Mudnakudu-Nagaraju, Kiran Kumar; Shivamallu, Chandan; Subramaniam, K. J. Thirumalai; Radhakrishnan, Arun; Bhojraj, Suresh; Kuppusamy, Gowthamarajan	HELIYON	FEB 2021	2021	7	2			10.1016/j.heliyon.2021.e06350	25	12.5
Management of Crohn Disease A Review	Cushing, Kelly; Higgins, Peter D. R.	JAMA-JOURNAL OF THE AMERICAN MEDICAL ASSOCIATION	JAN 5 2021	2021	325	1	69	80	10.1001/jama.2020.18936	23	11.5
COVID-19 and Gastrointestinal Disease: Implications for the Gastroenterologist	Hunt, Richard H.; East, James E.; Lanas, Angel; Malfertheiner, Peter; Satsangi, Jack; Scarpignato, Carmelo; Webb, Gwilym J.	DIGESTIVE DISEASES	MAR 2021	2021	39	2	119	139	10.1159/000512152	22	11
Novel Fecal Biomarkers That Precede Clinical Diagnosis of Ulcerative Colitis	Galipeau, Heather J.; Caminero, Alberto; Turpin, Williams; Bermudez-Brito, Miriam; Santiago, Alba; Libertucci, Josie; Constante, Marco; Garay, Juan Antonio Raygoza; Rueda, Gaston; Armstrong, Sarah; Clarizio, Alex; Smith, Michelle, I; Surette, Michael G.; Bercik, Premysl; Croitoru, Kenneth; Verdu, Elena F.	GASTROENTEROLOGY	MAR 2021	2021	160	5	1532	1545	10.1053/j.gastro.2020.12.004	20	10
A novel bioreducible and pH-responsive magnetic nanohydrogel based on beta-cyclodextrin for chemo/hyperthermia therapy of cancer	Soleimani, Khadijeh; Arkan, Elham; Derakhshankhah, Hossein; Haghshenas, Babak; Jahanban-Esfahlan, Rana; Jaymand, Mehdi	CARBOHYDRATE POLYMERS	JAN 15 2021	2021	252				10.1016/j.carbpol.2020.117229	20	10
Activation of the interleukin-23/interleukin-17 signalling pathway in autoinflammatory and autoimmune uveitis	Zhong, Zhenyu; Su, Guannan; Kijlstra, Aize; Yang, Peizeng	PROGRESS IN RETINAL AND EYE RESEARCH	JAN 2021	2021	80				10.1016/j.preteyeres.2020.100866	19	9.5
